# Supplementary material for: How Many Parasites Species a Frog Might Have? Determinants of Parasite Diversity in South American Anurans
Source: PLoS One. 2015 Oct 16;10(10):e0140577. doi: 10.1371/journal.pone.0140577 (PMC4608826; doi:10.1371/journal.pone.0140577)
Supplement: S1 Dataset — (XLSX) [file pone.0140577.s001.xlsx]

## Sheet: Plan2
host	# studies	PSR	body size
Allobates femoralis	1	1	35
Allobates marchesianus	1	3	16
Ischnocnema guentheri	2	7	31.5
Ischnocnema parva	1	2	16
Anaxyrus americanos	1	1	40
Anaxyrus terrestris	1	1	35
Atelopus bomolochus	1	5	40.8
Atelopus spurrelli	1	1	35
Melanophryniscus rubriventris	1	1	45
Rhinella achalensis	1	1	74
Rhinella arenarum	13	8	95
Rhinella bergi	2	2	50
Rhinella crucifer	9	20	79.5
Rhienlla diptycha	1	1	61
Rhinella dorbignyi	4	2	55
Rhinella fernandezae	4	11	48.5
Rhinella granulosa	8	16	53.5
Rhinella icterica	9	26	120
Rhinella jimi	2	5	170
Rhinella major	1	1	80
Rhinella margaritifera	9	11	45.5
Rhinella marina	26	51	173.5
Rhinella rubescens	1	1	88.5
Rhinella schneideri	20	27	140
Rhinella spinulosa	1	2	35
Ceratophrys aurita	2	3	80.5
Ceratophrys cornuta	4	4	16
Ceratophrys cranwelli	1	1	82
Craugastor gollmeri	1	1	54
Oreobates cruralis	1	2	33.6
Oreobates quixensis	2	2	55
Pristimantis altamazonicus	2	3	35
Pristimantis lanthanites	2	2	45.4
Pristimantis imitatrix	1	1	15.8
Eupsophus calcaratus	1	1	34.4
Eupsophus roseus	1	2	40
Thoropa miliaris	2	3	62.5
Ameerega parvula	1	1	24
Ameerega picta	1	2	49
Ameerega trivittata	1	1	46
Colostethus fraterdanieli	1	1	17
Oophaga histrionica	1	1	38
Dendropsophus brevifrons	1	1	21
Dendropsophus cachimbo	1	1	24
Dendropsophus koechlini	1	1	32
Dendropsophus leucophyllatus	1	1	50
Dendropsophus marmoratus	2	1	36
Dendropsophus micrcephalus	1	1	49
Dendropsophus microps	1	1	30
Dendropsophus nanus	1	1	28
Dendropsophus sanborni	1	1	65
Dendropsophus sarayacuensis	1	1	37
Hypsiboas albopunctatus	3	2	47.5
Hypsiboas cinereascens	1	2	82
Hypsiboas boans	2	2	109.5
Hypsiboas calcaratus	1	1	61
Hypsiboas faber	4	9	95
Hypsiboas fasciatus	2	7	51
Hypsiboas geographicus	4	5	85
Hypsiboas lanciformes	3	3	20
Hypsiboas pardalis	1	1	75
Hypsiboas prasinus	1	2	55
Hypsiboas puchellus	1	1	17
Hypsiboas punctatus	2	2	37
Hypsiboas raniceps	5	4	57.5
Osteocephalus taurinus	2	5	104
Osteocephalus leprieurii	1	1	64
Phyllomedusa atelopoides	1	2	44.6
Phyllomedusa azurea	1	1	4
Phyllomedusa burmeisteri	1	1	55
Phyllomedusa hypocondrialis	2	3	32
Phyllomedusa nordestina	1	1	32
Phyllomedusa tarsius	1	1	69
Phyllomedusa tomopterna	1	3	59
Phyllomedusa vaillanti	1	3	81
Pseudis limellum	7	5	65
Pseudis minuta	1	2	26
Pseudis meridionalis	1	1	45
Pseudis paradoxa	2	6	39.5
Pseudis platensis	1	2	40
Scinax acuminatus	2	4	46
Scinax fuscomarginatus	1	1	22
Scinax fuscovarius	5	4	48.5
Scinax nasicus	7	11	34.5
Scinax nebulosus	1	1	40
Scinax trilineatus	1	1	22.5
Trachycephalus coriaceus	1	5	40
Trachycephalus mesophaeus	3	4	72
Trachycephalus typhonius	2	2	55
Crossodactylus gaudichaudii	1	3	45
Hylodes nasus	4	7	40
Hylodes phyllodes	1	1	35
Physalaemus albonotatus	2	4	33
Physalaemus cuvieri	2	1	30
Physalaemus santafecinus	2	6	34
Physalaemus signifer	3	3	24
Physalaemus soaresi	2	3	22.2
Pseudopaludicola boliviana	1	1	13
Pseudopaludicola falcipes	2	1	16
Pleurodema diplolister	3	1	37
Leptodactylus bolivianus	2	7	120
Leptodactylus bufonius	7	11	53
Leptodactylus chaquensis	8	13	71
Leptodactylus elenae	4	6	46
Leptodactylus fuscus	9	14	46
Leptodactylus gracilis	2	1	50
Leptodactylus labyrinthicus	3	8	145
Leptodactylus latinasus	2	11	30
Leptodactylus latrans	28	62	105
Leptodactylus leptodactyloides	2	3	41.5
Leptodactylus lineatus	2	2	56
Leptodactylus marmoratus	1	2	21
Leptodactylus martinezi	1	1	40
Leptodactylus mystaceus	8	11	51.5
Leptodactylus mystacinus	5	6	62.5
Leptodactylus pentadactylus	15	22	134
Leptodactylus petersii	1	2	40
Leptodactylus podicipinus	5	9	37.5
Leptodactylus pustulatus	1	3	40
Leptodactylus rhodomystax	1	4	76
Leptodactylus vastus	2	9	250
Pleurodema borelli	1	1	55
Chiasmocleis capixaba	1	1	20
Dermatonotus muelleri	3	2	61
Elachistocleis bicolor	1	1	31
Hamptophryne boliviana	1	1	55
Odontophrynus americanus	6	8	45
Proceratophrys appendiculata	1	6	64
Proceratophrys boiei	1	4	30
Hemipipa carvalhoi	1	1	36
Pipa pipa	2	2	91
Lithobates catesbeianus	2	2	24
Lithobates palmipes	4	12	18
Lithobates pipiens	1	2	111
Rhinoderma darwinii	3	3	35
Gastrotheca riobambae	1	1	40
Telmatobius jelskii	1	3	40
Telmatobius dankoi	1	1	51
Telmatobius oxycephalus	1	1	43
Telmatobius peruvianus	1	2	40
Telmatobius schreiteri	2	2	40
Dendropsophus parviceps	1	1	27
Dendropsophus rhodopeplus	1	1	30
Dendropsophus schubarti	1	1	26
Edalorhina perezi	1	2	33
Elachistocleis ovalis	1	2	39
Leptodactylus andreae	1	2	28
Leptodactylus hylaedactylus	1	3	28
Phyllomedusa palliata	2	2	49
Physalaemus marmoratus	1	1	47.5
Pristimantis fenestratus	1	5	45
Pristimantis peruvianus	1	1	46
Pristimantis toftae	1	3	26
Rhaebo glaberrimus	1	2	80
Scinax garbei	2	1	48
Scinax ruber	2	2	45

## Sheet: host-parasite-refs
Hospedeiro	Espécie	Referência
Order Anura
Aromobatidae
Allobates femoralis	Cosmocerca podicipinus	Bursey et al. (2001)
Allobates marchesianus	Cosmocerca podicipinus	Bursey et al. (2001)
	Physaloptera sp	Bursey et al. (2001)
	Cylindrotaenia americana	Bursey et al. (2001)
Brachycephalidae
Ischnocnema guentheri	Rhabdias fuelleborni	Martins and Fabio (2005)
	Oxyascaris oxyascaris	Martins and Fabio (2005)
	Falcaustra mascula	Martins and Fabio (2005)
	Schulzia subventriculosa	Vicente et al. (1991)
	Cosmocerca brasiliense	Vicente et al. (1991); Martins and Fabio (2005)
	Aplectana pintoi	Vicente et al. (1991)
	Aplectana vellardi	Vicente et al. (1991); Martins and Fabio (2005)
Ischnocnema parva	Falcaustra mascula	Martins and Fabio (2005)
	Aplectana membranosa	Martins and Fabio (2005)
Bufonidae
Anaxyrus americanos	Oswaldocruzia subauricularis	Walton (1935)
Anaxyrus terrestris	Glypthelmis linguatula	Yamaguti (1958)
Atelopus bomolochus	Aplectana hylambatis	Iannacone (2003a)
	Batracholandros spectatus	Iannacone (2003a)
	Capillaria sp.	Iannacone (2003a)
	Rhabdias sphaerocephala	Iannacone (2003a)
	Cylindrotaenia americana	Iannacone (2003a)
	Gorgoderina parvicava	Iannacone (2003a)
	Centrorhynchus sp.	Iannacone (2003a)
Atelopus spurrelli	Cosmocerca podicipinus	Goldberg and Bursey (2003)
	Physocephalus sp.	Goldberg and Bursey (2003)
	Porrocaecum sp.	Goldberg and Bursey (2003)
Melanophryniscus rubriventris	Polystoma andinum	Combes and Laurent (1978)
Rhinella achalensis	Aplectana hylambatis	Baker (1980a)
Rhinella arenarum	Rhabdias elegans	Yamaguti (1961); Sueldo and Ramirez (1976); Baker (1987)
	Aplectana hylambatis	Lent and Freitas (1948); Ramirez et al. (1979)
	Aplectana tarija	Ramallo et al. (2007)
	Cosmocercoides lilloi	Ramallo et al. (2007)
	Glypthelmins festina	Yamaguti (1958)
	Mesocoelium monas	Travassos et al. (1969)
	Gorgoderina rochalimae	Travassos et al. (1969)
Rhinella bergi	Cosmocerca podicipinus	González and Hamann (2007a; 2007b)
	Cosmocerca parva	González and Hamann (2007a; 2007b)
	Rhabdias sp.	González and Hamann (2007b)
Rhinella crucifer	Centrorhynchus tumidulus	Travassos (1926a)
	Rhabdias hermaphrodita	Vicente et al. (1991); McAllister et al. (2010b)
	Rhabdias sphaerocephala	Kloss (1971; 1974)
	Rhabdias sp.	Rodrigues et al. (1982); Vicente et al. (1991)
	Oswaldocruzia subauricularis	Walton (1935); Vicente et al. (1991)
	Oswaldocruzia sp.	Vicente et al. (1991)
	Schulzia subventriculosa	Walton (1935); Vicente et al. (1991)
	Cosmocerca brasiliense	Vicente et al. (1991)
	Cosmocerca parva	McAllister et al. (2010b)
	Cosmocerca rara	Vicente et al. (1991)
	Cosmocercidae gen. sp.	Vicente et al. (1991)
	Aplectana crucifer	Vicente et al. (1991); McAllister et al. (2010b)
	Aplectana delirae	Vicente et al. (1991)
	Raillietnema spectans	Vicente et al. (1991)
	Oxyascaris similis	Vicente et al. (1991)
	Paraoxyascaris travassosi	Vicente et al. (1991)
	Mesocoelium travassosi	Perez (1964)
	Mesocoelium incognitum	Yamaguti (1958)
	Mesocoelium sp.	Perez (1964)
	Mesocoelium monas	Travassos et al. (1969)
	Rudolphitrema rudolphi	Travassos et al. (1969)
	Glypthelmis linguatula	Travassos et al. (1969)
	Gorgoderina cryptorchis	Travassos et al. (1969)
	Gorgoderina parvicava	Perez (1964); Travassos et al. (1969)
Rhienlla diptycha	Polystoma diptycha	Vaucher 1987
Rhinella dorbignyi	Aplectana hylambatis	Lent and Freitas (1948); Baker and Vaucher (1986)
	Gorgoderina cryptorchis	Lent et al. (1946); Yamaguti (1958)
Rhinella fernandezae	Acanthocephalus lutzi	Santos and Amato (2010a)
	Centrorhynchus sp.	Santos and Amato (2010a; 2010b)
	Rhabdias fuelleborni	Santos and Amato (2010a)
	Strongyloides carinii	Santos and Amato (2010a)
	Oswaldocruzia sp.	Santos and Amato (2010a)
	Cosmocerca parva	Santos and Amato (2010a); González and Hamann (2007a)
	Cosmocerca podicipinus	González and Hamann (2007a)
	Aplectana meridionalis	Santos and Amato (2010a)
	Cylindrotaenia americana	Santos and Amato (2010a)
	Unidentified Cestode	Santos and Amato (2010a)
	unidentified Digenea	Santos and Amato (2009; 2010a)
	Gorgoderina festoni	Santos and Amato (2010a)
	Gorgoderina sp.	Santos and Amato (2010a)
	Catadiscus sp.	Santos and Amato (2010a)
	Haematoloechus longiplexus	Hamann and Pérez (1999)
	Pseudoacanthcephalus lutzi	Arredondo and Pertierra (2009)
	Ortleppascaris sp.	González and Hamann (2007a)
	Seuratoidea gen. sp.	González and Hamann (2010b)
	Physaloptera sp	González and Hamann (2007a)
Rhinella granulosa	Pseudoacanthcephalus lutzi	Smales (2007)
	Oswaldocruzia sp.	Vicente et al. (1991)
	Aplectana adaechevarriae	Ramallo et al. (2008)
	Aplectana delirae	González and Hamann (2006a)
	Aplectana hylambatis	McAllister et al. (2010b)
	Aplectana membranosa	Vicente et al. (1991); Gonçalves et al. (2002)
	Aplectana sp.	Travassos and Freitas (1964)
	Cosmocercidae gen. sp.	Vicente et al. (1991)
	Cosmocerca podicipinus	González and Hamann (2006a)
	Cosmocerca parva	González and Hamann (2006a)
	Falcaustra mascula	McAllister et al. (2010b)
	Physaloptera retusa	Gonçalves et al. (2002)
	Physaloptera sp	González and Hamann (2006a)
	Maicuru solitarium	Travassos et al. (1969)
	Plagiorchis lenti	Travassos et al. (1969)
	Glypthelmis linguatula	Travassos et al. (1969)
	Glypthelmis palmipedis	Travassos et al. (1969)
	Acanthocephalus caspanensis	Smales (2007)
	Schulzia travassosi	Durette-Desset et al. (1986)
Rhinella icterica	Pseudoacanthcephalus lutzi	Santos and Amato (2010a)
	Acanthocephalus saopaulensis	Smales (2007); Pinhão et al. (2009)
	Rhabdias elegans	Luque et al. (2005)
	Rhabdias fuelleborni	Vicente et al. (1991); Luque et al. (2005); Lux Hoppe et al. (2008); Pinhão et al. (2009)
	Rhabdias sphaerocephala	Luque et al. (2005)
	Rhabdias sp.	Vicente et al. (1991)
	Strongyloides sp.	Luque et al. (2005); Lux Hoppe et al. (2008)
	Oswaldocruzia lopesi	Luque et al. (2005)
	Oswaldocruzia proencai	Luque et al. (2005)
	Oswaldocruzia subauricularis	Vicente et al. (1991); Luque et al. (2005); Pinhão et al. (2009)
	Oswaldocruzia sp.	Luque et al. (2005); Pinhão et al. (2009)
	Schulzia travassosi	Lux Hoppe et al. (2008)
	Parapharyngodon alvarengai	Luque et al. (2005)
	Cosmocercidae gen. sp.	Pinhão et al. (2009)
	Cosmocercidae gen. sp.	Vicente et al. (1991)
	Aplectana delirae	Lux Hoppe et al. (2008)
	Aplectana membranosa	Luque et al. (2005)
	Aplectana vellardi	Vicente et al. (1991)
	Aplectana sp.	Travassos et al. (1964); Luque et al. (2005)
	Raillietnema spectans	Vicente et al. (1991)
	Falcaustra mascula	Vicente et al. (1991); Luque et al. (2005)
	Oxyascaris sp.	Luque et al. (2005)
	Oxyascaris similis	Vicente et al. (1991)
	Paraoxyascaris travassosi	Vicente et al. (1991)
	Physalopteridae gen. Sp.	Pinhão et al. (2009)
	Physalopteridae gen. Sp.	Vicente et al. (1991)
	Ochoterenella digicauda	Vicente et al. (1991)
	Ochoterenella vellardi	Vicente et al. (1991)
	Cylindrotaenia americana	Stumpf (1981)
	Cylindrotaenia sp.	Lux Hoppe et al. (2008)
	Proteocephalus sp.	Lux Hoppe et al. (2008)
	Mesocoelium travassosi	Perez (1964)
	Mesocoelium monas	Travassos et al. (1969); Luque et al. (2005)
	Glypthelmis palmipedis	Lux Hoppe et al. (2008)
	Haematoloechus ozorioi	Lux Hoppe et al. (2008)
	Haematoloechus fuelleborni	Lux Hoppe et al. (2008)
	Gorgoderina parvicava	Luque et al. (2005)
	Gorgoderina sp.	Lux Hoppe et al. (2008)
	Catadiscus sp.	Lux Hoppe et al. (2008)
Rhinella jimi	Aplectana membranosa	Vicente et al. (1991)
	Gorgoderina rochalimae	Yamaguti (1961)
	Oswaldocruzia subauricularis	Vicente et al. (1991)
	Rhabdias fuelleborni	Vicente et al. (1991)
	Rhabdias sphaerocephala	Vicente et al. (1991)
Rhinella limensis	Batracholandros spectatus	Freitas and Ibanez (1965)
	Raillietnema gubernaculatum	Baker (1987)
Rhinella major	Cosmocerca parva	Mordeglia and Digiani (1998)
Rhinella margaritifera	Rhabdias androgyna	Vicente et al. (1991)
	Aplectana hylambatis	McAllister et al. (2010a; 2010c)
	Batrachonema bonai	Baker (1987)
	Oswaldocruzia proencai	Dyer and Altig (1977); Gonçalves et al. (2002); McAllister et al. (2010c)
	Cosmocerca podicipinus	Bursey et al. (2001)
	Cosmocerca sp.	Gonçalves et al. (2002)
	Physaloptera retusa	Gonçalves et al. (2002)
	Cylindrotaenia americana	McAllister et al. (2010c)
	Ochoterenella vellardi	Bursey et al. (2001)
	Oswaldocruzia lescurei	Ben Slimane and Durette-Desset (1996a)
	Oswaldocruzia albareti	Ben Slimane and Durette-Desset (1996a)
	Wetapolystoma almae	Gray (1993)
Rhinella marina	Rhabdias fuelleborni	Vicente et al. (1991)
	Rhabdias paraensis	Santos et al. (2011)
	Rhabdias sphaerocephala	Kloss (1974); Vicente et al. (1991)
	Rhabdias sp.	Rodrigues et al. (1990); Vicente et al. (1991)
	Capillaria sp.	Gonçalves et al. (2002)
	Oxyascaris similis	Travassos (1925); Freitas (1958)
	Paraoxyascaris travassosi	Rodrigues and Rodrigues (1971); Rodrigues et al. (1982)
	Oxyascaris sp.	Travassos and Freitas (1964)
	Oswaldocruzia albareti	Ben Slimane and Durette-Desset (1996a)
	Oswaldocruzia belenensis	Santos et al. (2008)
	Oswaldocruzia lopesi	Gonçalves et al. (2002)
	Oswaldocruzia proencai	Gonçalves et al. (2002); Baker (1987)
	Oswaldocruzia subauricularis	Walton (1935); Yamaguti (1961); Durette-Desset (1983)
	Oswaldocruzia sp.	Vicente et al. (1991); Gonçalves et al. (2002)
	Aplectana membranosa	Vicente et al. (1991); Gonçalves et al. (2002)
	Aplectana vellardi	Vicente et al. (1991)
	Aplectana sp.	Travassos and Freitas (1964)
	Cosmocercidae gen. sp.	Rodrigues et al. (1982)
	Falcaustra mascula	Fabio (1982); Rodrigues et al. (1982)
	Falcaustra sp.	Travassos (1932); Vicente et al. (1991)
	Foleyella vellardi	Walton (1935)
	Physalopteridae gen. Sp.	Rodrigues et al. (1982)
	Physaloptera sp	Travassos and Freitas (1964); Gonçalves et al. (2002)
	Ochoterenella complicata	Esslinger (1989)
	Ochoterenella convoluta	Vicente et al. (1991)
	Ochoterenella digicauda	Yamaguti (1961); Rodrigues et al. (1982); Vicente et al. (1991)
	Ochoterenella vellardi	Vicente et al. (1991)
	Icosiella neglecta	Baker (1987); Guerrero (1971)
	Catadiscus cohni	Travassos et al. (1969)
	Creptotrerna lynch	Brooks (1976)
	Glypthelmis linguatula	Travassos et al. (1969)
	Glypthelmis palmipedis	Yamaguti (1958); Travassos et al. (1969); Rodrigues et al. (1990)
	Glypthelmins robustus	Brooks (1976)
	Glypthelmins vesicalis	Yamaguti (1958)
	Choledocystus elegans	Travassos et al. (1969)
	Haematoloechus fuelleborni	Travassos et al. (1969)
	Gorgoderina cryptorchis	Travassos et al. (1969)
	Gorgoderina diaster	Brooks (1976)
	Gorgoderina parvicava	Travassos et al. (1969)
	Mesocoelium incognitum	Yamaguti (1958)
	Mesocoelium monas	Travassos et al. (1969); Rodrigues et al. (1990)
	Mesocoelium travassosi	Yamaguti (1958)
	Plagiorchis hepaticus	Yamaguti (1958)
	Cylindrotaenia americana	Brooks (1976)
	Ophiotaenia bonariensis	Brooks (1976)
	Taenia filariformis	Yamaguti (1959) species sedis inquirendae
	Lanfrediella amphicirrus	Melo et al. (2011)
Rhinella rubescens	Rhabdias elegans	Vicente et al. (1991)
Rhinella schneideri	Acanthocephalus sp.	Lux Hoppe et al. (2008)
	Rhabdias elegans	González and Hamann (2008)
	Rhabdias fuelleborni	Rodrigues et al. (1982); González and Hamann (2008); Lux Hoppe et al. (2008)
	Rhabdias sphaerocephala	Kloss (1971; 1974); Vicente et al. (1991)
	Ochoterenella digicauda	Lent et al. (1946)
	Oswaldocruzia proencai	Lent et al. (1946); Yamaguti (1961); Masi Pallares and Maciel (1974); Durette-Desset (1983); González and Hamann (2008)
	Oswaldocruzia subauricularis	Vicente et al. (1991)
	Oswaldocruzia sp.	Vicente et al. (1991); Lux Hoppe et al. (2008)
	Cosmocercidae gen. sp.	Vicente et al. (1991)
	Aplectana adaechevarriae	Ramallo et al. (2008)
	Aplectana delirae	Lux Hoppe et al. (2008)
	Aplectana hylambatis	Masi Pallares and Maciel (1974); Baker and Vaucher (1986)
	Aplectana membranosa	Vicente et al. (1991)
	Cosmocerca parva	González and Hamann (2008)
	Cosmocerca podicipinus	González and Hamann (2008)
	Cosmocercoidea gen. sp.	Lux Hoppe et al. (2008)
	Falcaustra mascula	Lent et al. (1946); González and Hamann (2008)
	Oxyascaris oxyascaris	Baker and Vaucher (1985)
	Oxyascaris sp.	Lux Hoppe et al. (2008)
	Catadiscus freitaslenti	Lent et al. (1946); Yamaguti (1958)
	Mesocoelium incognitum	Lent et al. (1946); Yamaguti (1958)
	Mesocoelium monas	Travassos et al. (1969); Lunaschi and Drago (2010)
	Mesocoelium travassosi	Perez (1964)
	Mesocoelium sp.	Perez (1964)
	Glypthelmis linguatula	Travassos et al. (1969)
	Gorgoderina cryptorchis	Travassos et al. (1969)
	Gorgoderina parvicava	Lent et al. (1946)
	Gorgoderina parvicava	Perez (1964)
	Gorgoderina rochalimae	Travassos et al. (1969)
	Cylindrotaenia sp.	Lux Hoppe et al. (2008)
	Cylindrotaenia americana	McAllister et al. (2010b)
	Porrocaecum sp.	González and Hamann (2008)
	Physalopteroides venancioi	Yamaguti (1961); Baker (1987)
	Physaloptera sp	González and Hamann (2008)
	Physalopteroides venancioi	Lent et al. (1946)
	Spironoura mascula	Yamaguti (1961)
	Renifer heterocoelium	Pinto and Melo (2012)
Rhinella spinulosa	Rhabdias sphaerocephala	Naupay (1974)
	Batracholandros spectatus	Naupay (1974)
Rhinella sp.	Aplectana bonariensis	Yamaguti (1961)
	Cylindrotaenia americana	Yamaguti (1959)
	Gorgoderina parvicava	Yamaguti (1958)
	Mesocoelium travassosi	Yamaguti (1958)
Ceratophrydae
Ceratophrys aurita	Oxysomatium baylisi	Vicente et al. (1991)
	Oswaldocruzia filiformis	Walton (1935)
	Oswaldocruzia subauricularis	Walton (1935)
Ceratophrys cornuta	Oswaldocruzia subauricularis	Walton (1935); Vicente et al. (1991)
	Schulzia subventriculosa	Walton (1935); Vicente et al. (1991)
	Glypthelmis linguatula	Travassos et al. (1969)
	Nomimoscolex touzeti	De Chambrier and Vaucher (1992)
Ceratophrys cranwelli	Haematoloechus longiplexus	Hamann and Pérez (1999)
Lepidobatrachus asper	Ophiotaenia cohospes	McAllister et al. (2010b)
Craugastoridae
Craugastor gollmeri	Oswaldocruzia subauricularis	Walton (1935)
Oreobates cruralis	Cosmocerca brasiliense	Bursey et al. (2001)
	Physaloptera sp	Bursey et al. (2001)
Oreobates quixensis	Cosmocerca brasiliense	Dyer and Altig (1976), Bursey et al. (2001)
	Cosmocerca parva	McAllister et al. (2010c)
Haddadus binotatus	Aplectana sp.	Travassos (1925)
Pristimantis altamazonicus	Cosmocerca brasiliense	Dyer and Altig (1977)
	Oswaldocruzia proencai	Dyer and Altig (1977)
	Oswaldocruzia tcheprakovae	Ben Slimane and Durette-Desset (1996b)
Pristimantis lanthanites	Oswaldocruzia cassonei	Ben Slimane and Durette-Desset (1996b)
	Cosmocerca brasiliense	Dyer and Altig (1977)
Pristimantis imitatrix	Cosmocerca podicipinus	Bursey et al. (2001)
Cycloramphidae
Eupsophus calcaratus	Aplectana artigasi	Puga and Torres (1997)
Eupsophus roseus	Aplectana artigasi	Puga and Torres (1999)
	Cosmocerca sp.	Puga and Torres (1999)
	Rudolphitrema chilensis	Puga and Torres (1999)
Thoropa miliaris	Aplectana vellardi	Vicente et al. (1991)
	Aplectana sp.	Walton (1935)
	Cosmocerca brasiliense	Travassos (1925)
	Shulzia subventricosa	Vicente et al. (1991)
Dendrobatidae
Ameerega parvula	Cosmocerca brasiliense	Dyer and Altig (1976)
Ameerega picta	Cosmocerca parva	Bursey et al. (2001)
	Oswaldocruzia lopesi	Bursey et al. (2001)
Ameerega trivittata	Cosmocerca parva	McAllister et al. (2010c)
Colostethus fraterdanieli	Cosmocerca parva	Sánchez et al. (2010)
Oophaga histrionica	Polymorphus sp.	Goldberg and Bursey (2003)
	Porrocaecum sp.	Goldberg and Bursey (2003)
	Physocephalus sp.	Goldberg and Bursey (2003)
	Cosmocerca podicipinus	Goldberg and Bursey (2003)
	Onicola sp.	Goldberg and Bursey (2003)
	Centrorhynchus sp.	Goldberg and Bursey (2003)
Hylidae
Dendropsophus brevifrons	Cosmocerca brasiliense	Bursey et al. (2001)
Dendropsophus cachimbo	Cosmocerca brasiliense	Goldberg et al. (2007)
Dendropsophus koechlini	Cosmocerca brasiliense	Bursey et al. (2001)
Dendropsophus leucophyllatus	Cosmocerca brasiliense	Dyer and Altig (1976)
Dendropsophus marmoratus	Cosmocerca brasiliense	Dyer and Altig (1976); McAllister et al. (2010a)
Dendropsophus micrcephalus	Centrorhynchus sp.	Azevedo-Ramos et al. (1998)
Dendropsophus microps	Aplectana sp.	Travassos (1925)
Dendropsophus nanus	unidentified acanthocephala	Hamann and Kehr (1998)
	Cosmocerca podicipinus	González and Hamann (2011)
	Cosmocercoidea gen. sp.	Hamann and kehr (1998)
	Contracaecum sp.	Hamann and kehr (1998)
	Cylindrotaenia sp.	Hamann and kehr (1998)
	Diplostomidae gen. sp..	Hamann and kehr (1998)
	Plagiorchidae gen. sp.	Hamann and kehr (1998)
	Digenea gen. sp.	Hamann and kehr (1998)
	Creptotrerna sp.	Hamann and kehr (1998)
Dendropsophus sanborni	Cosmocerca parva	González and Hamann (2011)
Dendropsophus sarayacuensis	Cosmocerca brasiliense	Dyer and Altig (1976)
Hypsiboas albopunctatus	Rhabdias sp.	Holmes et al. (2008)
	Cosmocerca sp.	Holmes et al. (2008)
	Aplectana sp.	Holmes et al. (2008)
	Falcaustra mascula	Holmes et al. (2008)
	Ochoterenella digicauda	Lent et al. (1946); Rodrigues et al. (1982)
Hypsiboas cinereascens	Brevimulticaecum sp.	Bursey et al. (2001)
Hypsiboas boans	Oswaldocruzia sp.	Vicente et al. (1991); Gonçalves et al. (2002)
	Oswaldocruzia chabaudi	Ben Slimane and Durette-Desset (1996a)
	Cosmocerca brasiliense	Dyer and Altig (1976)
Hypsiboas calcaratus	Oswaldocruzia albareti	Ben Slimane and Durette-Desset (1996a)
Hypsiboas faber	Oswaldocruzia subauricularis	Walton (1935); Vicente et al. (1991)
	Cosmocerca brasiliense	Vicente et al. (1991)
	Cosmocerca travassosi	Vicente et al. (1991)
	Raillietnema simples	Vicente et al. (1991); McAllister et al. (2010b)
	Falcaustra mascula	Fabio (1982); Vicente et al. (1991)
	Oxyascaris similis	Vicente et al. (1991)
	Physaloptera sp	Vicente et al. (1991)
	Cosmocerca podicipinus	McAllister et al. (2010b)
	Foleyella convoluta	Walton (1935)
Hypsiboas fasciatus	Brevimulticaecum sp.	Bursey et al. (2001)
	Oswaldocruzia albareti	Ben Slimane and Durette-Desset (1996a)
	Oswaldocruzia chabaudi	Ben Slimane and Durette-Desset (1996a)
	Ochoterenella vellardi	Bursey et al. (2001)
	Physaloptera sp	Bursey et al. (2001)
	Cosmocerca brasiliense	Bursey et al. (2001)
	Cosmocerca parva	Bursey et al. (2001)
	Oswaldocruzia lopesi	Bursey et al. (2001)
Hypsiboas geographicus	Cosmocerca brasiliense	Dyer and Altig (1976)
	Oswaldocruzia albareti	Ben Slimane and Durette-Desset (1996a)
	Oswaldocruzia chabaudi	Ben Slimane and Durette-Desset (1996a)
	Ophiotaenia ecuadorensis	Dyer (1986)
	Ophiotaenia olseni	Dyer and Altig (1977)
Hypsiboas lanciformes	Cosmocerca brasiliense	Dyer and Altig (1976); McAllister et al. (2010a)
	Rhabdias elegans	McAllister et al. (2010a)
	Ochoterenella digicauda	Dyer and Altig (1977)
Hypsiboas pardalis	Centrorhynchus tumidulus	Travassos (1926a)
	Aplectana sp.	Travassos (1925)
Hypsiboas prasinus	Cosmocercidae gen. sp.	Madelaire et al. (2012)
	Cylindrotaenia americana	Madelaire et al. (2012)
	Rhabdias fuelleborni	Madelaire et al. (2012)
Hypsiboas puchellus	Polystoma guevari	Vaucher (1987)
Hypsiboas punctatus	Aplectana hylambatis	Gonzales and Hamann 2006b
	Cosmocerca brasiliense	McAllister et al. (2010a)
Hypsiboas raniceps	Glypthelmins vitellinophilum	Travassos et al. (1969)
	Aplectana hylambatis	Gonzales and Hamann 2006b
	Cosmocerca parva	González and Hamann (2011)
	Oswaldocruzia proencai	Lent et al. (1946); Masi and Maciel (1974)
	Glypthelmins vitellinophilum	Travassos et al. (1969)
Hypsiboas sp.	Cylindrotaenia americana	Yamaguti (1959)
	Gorgoderina diaster	Yamaguti (1958)
Itapotihyla langsdorffii	Aplectana sp.	Travassos (1925)
Osteocephalus taurinus	Batracholandros spectatus	Bursey et al. (2001)
	Ochoterenella vellardi	Bursey et al. (2001)
	Physaloptera sp	Bursey et al. (2001)
	Physalopteroides venancioi	Bursey et al. (2001)
	Polystoma naponensis	Vaucher (1987)
Osteocephalus leprieurii	Polysmotma naponensis	Vauchar (1987)
Phyllomedusa atelopoides	Cosmocerca brasiliense	Bursey et al. (2001)
	Cosmocerca parva	Bursey et al. (2001)
Phyllomedusa azurea	Catadiscus uruguayensis	Lunaschi and Drago (2010)
	Cosmocercidae gen. sp.	Vicente et al. (1991)
Phyllomedusa burmeisteri	Oswaldocruzia subauricularis	Vicente et al. (1991)
Phyllomedusa hypocondrialis	Cosmocercidae gen. sp.	Vicente et al. (1991)
	Cosmocercella phyllomedusae	Baker (1987)
	Neocosmocercella paraguayaensis	Baker (1987)
	Cosmocercella minor	McAllister et al. (2010b)
Phyllomedusa nordestina	Raillietinema minor	Vicente et al. (1991)
Phyllomedusa tarsius	Cosmocerca brasiliense	Dyer and Altig (1976)
Phyllomedusa tomopterna	Cosmocerca brasiliense	Bursey et al. (2001)
	Cosmocercella phyllomedusae	Bursey et al. (2001)
	Ophidascaris sp.	Bursey et al. (2001)
	Physaloptera sp	Bursey et al. (2001)
Phyllomedusa vaillanti	Cosmocerca brasiliense	Bursey et al. (2001)
	Cosmocercella phyllomedusae	Bursey et al. (2001)
	Physalopteroides venancioi	Bursey et al. (2001)
Pseudis limellum	Oswaldocruzia sp.	Travassos and Freitas (1964); Durette-Desset (1983)
	Hedruris juninensis	Baker (1987)
	Serpinema cf. trispinosum	González and Hamann (2007c)
	Cylindrotaenia sp.	Kehr et al. (2000)
	Catadiscus uruguayensis	Travassos et al. (1969)
	Glypthelmins vitellinophilum	Travassos et al. (1969); Hamann and Kehr (1999b); Kehr et al. (2000); Hamann (2006)
	Lophosicyadiplostomum sp.	Hamann and Kehr (1999a); Kehr et al. (2000)
	Echinostomatidae gen. sp.	Kehr et al. (2000)
	Catadiscus propinquus	Kehr et al. (2000); Hamann (2004)
Pseudis minuta	Glypthelmins pseudium	Travassos et al. (1969)
	Catadiscus corderoi	Travassos et al. (1969)
Pseudis meridionalis	Catadiscus corderoi	Travassos et al. (1969)
Pseudis paradoxa	Glypthelmis palmipedis	Yamaguti (1958); Travassos et al. (1969)
	Glypthelmins sp.	Kehr and Hamann (2003)
	Digenea gen. sp.	Kehr and Hamann (2003)
	Diplostomidae gen. sp..	Kehr and Hamann (2003)
	Echinostomatidae gen. sp.	Kehr and Hamann (2003)
	Strigeidae gen. sp.	Kehr and Hamann (2003)
	Neohaematoloechus neivai	Travassos et al. (1969)
	Haematoloechus neivai	Yamaguti (1958)
	Gorgoderina parvicava	Travassos et al. (1969)
	Gorgoderina diaster	Travassos et al. (1969)
	Catadiscus pygmaeus	Yamaguti (1958); Travassos et al. (1969)
	Catadiscus sp.	Kehr and Hamann (2003)
	Gyrinicola sp.	Kehr and Hamann (2003)
	Spiroxys sp.	González and Hamann (2010b)
Pseudis platensis	Rhabdias sp.	Campião et al. (2010)
	Cosmocerca podicipinus	Campião et al. (2010)
	Glypthelmis palmipedis	Campião et al. (2010)
	Catadiscus sp.	Campião et al. (2010)
	unidentified Digenea	Campião et al. (2010)
Pseudis sp.	Gorgoderina parvicava	Yamaguti (1958)
Scarthyla goinorum	Brevimulticaecum sp.	Bursey et al. (2001)
Scinax acuminatus	Acanthocephalus caspanensis	Smales (2007)
	Rhabdochonidae gen. sp.	González and Hamann (2010b)
	Aplectana sp.	Vicente et al. (1991)
	Cosmocerca parva	González and Hamann (2008)
	Physaloptera sp	González and Hamann (2008)
	Oxyascaris caudactus	González and Hamann (2008)
Scinax fuscomarginatus	Cosmocerca podicipinus	Goldberg et al. (2007)
	Acuariidae gen. sp.	Goldberg et al. (2007)
Scinax fuscovarius	Cosmocerca freitasi	Vicente et al. (1991)
	Aplectana lopesi	Silva (1954); Vicente et al. (1991)
	Cosmocerca parva	Masi Pallares and Maciel (1974); Baker and Vaucher (1984)
	Oxyascaris caudactus	Baker and Vaucher (1985)
Scinax nasicus	Oxyascaris caudactus	Vicente et al. (1991); Hamann, Kehr, González et al. (2009)
	Oxyascaris sp.	Vicente et al. (1991)
	Rhabdochonidae gen. sp.	Hamann, Kehr, González et al. (2009); Hamann et al. (2010); González and Hamann (2010b)
	Cosmocerca parva	Hamann, Kehr, González et al. (2009)
	Gyrinicola chabaudi	González and Hamann (2005)
	Cosmocerca podicipinus	Hamann et al. (2010)
	Physaloptera sp	Hamann et al. (2010)
	Cylindrotaenia sp.	Hamann et al. (2010)
	Apharingostrigea sp.	Hamann, Kehr, González et al. (2009)
	Bursotrema tetracotyloides	Hamann and González (2009); Hamann, Kehr, González et al. (2009); Hamann et al. (2010)
	Catadiscus inopinatus	Hamann, Kehr, González et al. 2009); Hamann et al. (2010)
	Glypthelmins sp.	Hamann, Kehr, González et al. (2009); Hamann et al. (2010)
	Gorgoderina rochalimae	Hamann et al. (2010)
	Lophosicyadiplostomum aff. Nephrocystis	Hamann and González (2009); Hamann, Kehr, González et al. (2009); Hamann et al. (2010)
	Mesocoelium monas	Hamann et al. (2010)
	Diplostomidae gen. sp.	Hamann, Kehr, González et al. (2009)
	Nephrostomum sp.	Hamann et al. (2010)
	Opisthogonimus sp.	Hamann, Kehr, González et al. (2009); Hamann et al. (2010)
	Echinostomatidae gen. sp.	Hamann and González (2009); Hamann, Kehr, González et al. (2009)Hamann et al. (2010)
	Plagiorchidae gen. sp.	Hamann et al. (2010)
	Strigeidae gen. sp.	Hamann et al. (2010)
	Styphlodora sp.	Hamann, Kehr, González et al. (2009)Hamann et al. (2010)
	Travtrema aff. Stenocotyle	Hamann and González (2009); Hamann, Kehr, González et al. (2009)Hamann et al. (2010)
Scinax nebulosus	Centrorhynchus sp.	Azevedo-Ramos et al. (1998)
	Ochoterenella convoluta	Azevedo-Ramos et al. (1998)
Scinax ruber	Cosmocerca brasiliense
	Physaloptera sp
Scinax trilineatus	Centrorhynchus sp.	Azevedo-Ramos et al. (1998)
	Ochoterenella convoluta	Azevedo-Ramos et al. (1998)
	Undetermined Nematoda	Azevedo-Ramos et al. (1998)
Sphaenorhynchus lacteus	Brevimulticaecum sp.	Bursey et al. (2001)
Trachycephalus coriaceus	Brevimulticaecum sp.	Bursey et al. (2001)
	Cosmocerca brasiliense	Bursey et al. (2001)
	Glypthelmins parva	Bursey et al. (2001)
	Physaloptera sp	Bursey et al. (2001)
	Physalopteroides venancioi	Bursey et al. (2001)
	Oswaldocruzia lopesi	Bursey et al. (2001)
Trachycephalus mesophaeus	Centrorhynchus tumidulus	Travassos (1926a)
	Oswaldocruzia subauricularis	Vicente et al. (1991)
	Thelandros oswaldocruzia	Vicente et al. (1991)
	Aplectana sp.	Travassos (1925)
	Ochoterenella digicauda	Rodrigues et al. (1982)
	Polystoma sp.	Kohn et al. 1978
Trachycephalus nigromaculatus	Polystoma sp.	Kohn et al. (1978)
Trachycephalus typhonius	Cosmocerca sp.	Vicente et al. (1991)
	Oxyascaris sp.	Travassos and Freitas (1964), Vicente et al. (1991)
	Polystoma lopezdomani	Combes and Laurent (1979)
	Riojatrema ecuadoriensis	Dyer (1985)
Hylodidae
Crossodactylus gaudichaudii	Capillaria recondita	Vicente et al. (1991)
	Aplectana crossodactyli	Vicente et al. (1991)
	Falcaustra mascula	Vicente et al. (1991)
Hylodes nasus	Cosmocerca parva	Vicente et al. (1991)
	Aplectana micropenis	Vicente et al. (1991)
	Aplectana vellardi	Baker (1980a)
	Falcaustra mascula	Vicente et al. (1991)
	Ophisthiogliphe amplicavus	Travassos et al. (1969)
	Gorgoderina cedroi	Travassos et al. (1969)
	Dolichosaccus amplicavus	Yamaguti (1958)
Hylodes phyllodes	Anuracanthorhyncus tritaxisentis	Bursey et al. (2006)
Leiuperidae
Eupemphix nattereri	Cosmocercidae gen. sp.	Vicente et al. (1991)
	Filaria bufonis	Walton (1935)
Physalaemus albonotatus	Travtrema aff. Stenocotyle	Hamann and González (2009)
	Strongyloides sp.	González and Hamann (2012a)
	Oswaldocruzia sp.	González and Hamann (2012a)
	Cosmocerca podicipinus	González and Hamann (2012a)
	Cosmocerca parva	González and Hamann (2012a)
	Spiroxys sp.	González and Hamann (2012a)
	Physaloptera sp	González and Hamann (2012a)
Physalaemus biligonigerus	Aplectana hylambatis	Masi Pallares and Maciel (1974); Baker and Vaucher (1986)
	Cosmocerca sp.	Vicente et al. (1991)
Physalaemus cuvieri	Polystoma cuvieri	Vaucher (1990); Santos and Amato (2012)
Physalaemus lopesi	Aplectana lopesi	Baker (1980a)
Physalaemus santafecinus	Cosmocerca parva	González and Hamann (2010a)
	Cosmocerca podicipinus	González and Hamann (2010a)
	Aplectana hylambatis	González and Hamann (2010a)
	Physaloptera sp	González and Hamann (2010a)
	Bursotrema tetracotyloides	Hamann and González (2009)
	Travtrema aff. Stenocotyle	Hamann and González (2009)
	Opisthogonimus sp.	Hamann and González (2009)
Physalaemus signifer	Centrorhynchus sp.	Fabio (1982)
	Aplectana lopesi	Vicente et al. (1991)
	Oxyascaris oxyascaris	Vicente et al. (1991)
	Physaloptera sp	Fabio (1982); Vicente et al. (1991)
Physalaemus soaresi	Cosmocerca parva	Fabio (1982); Vicente et al. (1991)
	Oxyascaris oxyascaris	Fabio (1982)
	Physaloptera sp	Fabio (1982); Vicente et al. (1991)
	Centrorhynchus sp.	Fabio (1982)
Pseudopaludicola boliviana	Cosmocerca sp.	Duré et al. (2004)
	Cosmocerca podicipinus	González and Hamann (2012b)
	Catadiscus sp.	Duré et al. (2004)
	Haematoloechus sp.	Duré et al. (2004)
	Gorgoderina sp.	Duré et al. (2004)
	Bursotrema sp.	Duré et al. (2004)
	Plagiorchidae gen. sp.	Duré et al. (2004)
	Travtrema sp.	Duré et al. (2004)
	Echinostomatidae gen. sp.	Duré et al. (2004)
Pseudopaludicola falcipes	Cosmocerca podicipinus	González and Hamann (2004; 2009b)
Pleurodema borellii	Aplectana meridionalis	Baker (1980a)
Pleurodema diplolister	Oxyascaris oxyascaris	Fabio (1982); Rodrigues (1986); Vicente et al. (1991)
Leptodactylidae
Leptodactylus bolivianus	Brevimulticaecum sp.	Bursey et al. (2001)
	Glypthelmis linguatula	Yamaguti (1958)
	Glypthelmins parva	Yamaguti (1958)
	Glypthelmins repandum	Yamaguti (1958)
	Aplectana hylambatis	Bursey et al. (2001)
	Cosmocerca brasiliense	Bursey et al. (2001)
	Physaloptera sp	Bursey et al. (2001)
	Physalopteroides venancioi	Bursey et al. (2001)
Leptodactylus bufonius	Acanthocephalus caspanensis	Smales (2007)
	Oswaldocruzia proencai	Vicente et al. (1991)
	Cosmocerca ornata	Baker and Vaucher (1984)
	Aplectana hylambatis	Masi Pallares and Maciel (1974); Baker and Vaucher (1986)
	Schulzia travassosi	Durette-Desset et al. (1986)
	Ortleppascaris sp.	González and Hamann (2006b)
	Rhabdias elegans	González and Hamann (2006b)
	Oswaldocruzia sp.	González and Hamann (2006b)
	Aplectana sp.	González and Hamann (2006b)
	Cosmocerca podicipinus	González and Hamann (2006b)
	Cosmocerca parva	González and Hamann (2006b)
	Physaloptera sp	González and Hamann (2006b)
	Catadiscus inopinatus	González and Hamann (2006b)
	Glypthelmins repandum	González and Hamann (2006b)
Leptodactylus chaquensis	Rhabdias sp.	Hamann, Kehr, González (2006)
	Acanthocephalus sp.	Smales (2007)
	Porrocaecum sp.	Hamann, Kehr, González (2006); Schaefer et al. (2006)
	Cosmocerca parva	Masi Pallares and Maciel (1974); Baker and Vaucher (1984); Hamann, Kehr, González (2006); Schaefer et al. (2006)
	Cosmocerca podicipinus	Hamann, Kehr, González (2006); Schaefer et al. (2006)
	Aplectana hylambatis	Masi Pallares and Maciel (1974); Baker and Vaucher (1984); Hamann, Kehr, González (2006)
	Aplectana delirae	Schaefer et al. (2006)
	Aplectana sp.	Schaefer et al. (2006)
	Camallanus sp.	Schaefer et al. (2006)
	Cylindrotaenia sp.	Hamann, Kehr, González (2006)
	Bursotrema tetracotyloides	Hamann, Kehr, González (2006)
	Bursotrema sp.	Schaefer et al. (2006)
	Catadiscus inopinatus	Hamann, Kehr, González (2006)
	Catadiscus propinquus	Hamann, Kehr, González (2006)
	Catadiscus sp.	Schaefer et al. (2006)
	Diplostomidae gen. sp..	Schaefer et al. (2006)
	Echinoparyphium sp.	Hamann, Kehr, González (2006)
	Glypthelmis palmipedis	Hamann, Kehr, González (2006), Hamann, Kehr, González (2009); Schaefer et al. (2006)
	Glypthelmins repandum	Hamann, Kehr, González (2006), Hamann, Kehr, González (2009); Schaefer et al. (2006)
	Gorgoderina parvicava	Hamann, Kehr, González (2006); Schaefer et al. (2006)
	Gorgoderina rochalimae	Hamann, Kehr, González (2006)
	Haematoloechus longiplexus	Hamann and Pérez (1999); Hamann, Kehr, González (2006); Schaefer et al. (2006)
	Heterodiplostomum sp.	Hamann, Kehr, González (2006)
	Nephrostomum sp.	Hamann, Kehr, González (2006)
	Plagiorchidae gen. sp.	Schaefer et al. (2006)
	Strigeidae gen. sp.	Schaefer et al. (2006)
	Styphlodora sp.	Schaefer et al. (2006)
	Travtrema aff. Stenocotyle	Hamann, González and Kehr (2006)
	Travtrema sp.	Schaefer et al. (2006)
Leptodactylus elenae	Aplectana hylambatis	Masi Pallares and Maciel (1974); Baker and Vaucher (1986)
	Aplectana paraelenae	Baker (1987)
	Aplectana elenae	Baker (1987)
	Oxyascaris oxyascaris	Baker and Vaucher (1985)
	Cosmocerca parva	Masi Pallares and Maciel (1974); Baker and Vaucher (1986)
	Cosmocerca podicipinus	Baker (1987)
Leptodactylus fuscus	Oswaldocruzia proencai	Vicente et al. (1991)
	Oswaldocruzia vaucheri	Ben Slimane and Durette-Desset (1993), Goldberg et al. (2007)
	Oswaldocruzia sp.	Vicente et al. (1991)
	Cosmocerca parva	Vicente et al. (1991)
	Cosmocerca podicipinus	Goldberg et al. (2009)
	Aplectana hylambatis	Masi Pallares and Maciel (1974); Baker and Vaucher (1986)
	Aplectana sp.	Vicente et al. (1991)
	Schrankiana formosula	Vicente et al. (1991); Goldberg et al. (2007)
	Schrankiana fuscus	Goldberg et al. (2007)
	Schrankiana larvata	Vicente et al. (1991); Goldberg et al. (2009)
	Oxyascaris oxyascaris	Baker and Vaucher (1985); Vicente et al. (1991)
	Oxyascaris caudactus	Fabio (1982)
	Ochoterenella convoluta	Vicente et al. (1991)
	Foleyella convoluta	Walton (1935)
	Oswaldocruzia mazzai	Goldberg et al. (2007)
	Mesocoelium monas	Fabio (1982)
Leptodactylus gracilis	Strongyloides carinii	Yamaguti (1961); Vicente et al. (1991)
Leptodactylus labyrinthicus	Ochoterenella digicauda	Vicente et al. (1991)
	Oxyascaris oxyascaris	Fabio (1982)
	Oxyascaris similis	Vicente et al. (1991)
	Glypthelmis linguatula	Travassos et al. (1969)
	Glypthelmis palmipedis	Travassos et al. (1969)
	Choledocystus elegans	Travassos et al. (1969)
	Neohaematoloechus neivai	Travassos et al. (1969)
	Gorgoderina parvicava	Travassos et al. (1969)
Leptodactylus latinasus	Cosmocerca podicipinus	Hamann, González and Kehr (2006)
	Cosmocerca parva	Hamann, González and Kehr (2006)
	Cosmocerca rara	Hamann, González and Kehr (2006)
	Cosmocerca cruzi	Hamann, González and Kehr (2006)
	Aplectana hylambatis	Hamann, González and Kehr (2006)
	Schrankiana schranki	Hamann, González and Kehr (2006)
	Glypthelmins repandum	Hamann, González and Kehr (2006)
	Haematoloechus longiplexus	Hamann, González and Kehr (2006)
	Catadiscus inopinatus	Hamann, González and Kehr (2006)
	Styphlodora sp.	Hamann, González and Kehr (2006)
	Bursotrema tetracotyloides	Hamann, González and Kehr (2006)
	Petasiger sp.	Hamann, González and Kehr (2006)
	Opisthogonimus sp.	Hamann, González and Kehr (2006)
	Travtrema aff. Stenocotyle	Hamann, González and Kehr (2006); Hamann and González (2009)
Leptodactylus latrans	Acanthocephala sp.	Stumpf (1982)
	Acanthocephalus sp.	Smales (2007)
	Agamonema ranae	Walton (1935)
	Aplectana fusiformes	Baker (1987)
	Aplectana hylambatis	Masi Pallares and Maciel (1974); Baker and Vaucher (1986)
	Aplectana membranosa	Miranda (1924); Lent and Freitas (1948); Baker (1980a); Vicente et al. (1991)
	Aplectana sp.	Rodrigues et al. (1990)
	Brevimulticaecum sp.	Goldberg et al. (2009)
	Catadiscus corderoi	Lunaschi and Drago (2010)
	Catadiscus freitaslenti	Lent et al. (1946); Yamaguti (1958)
	Catadiscus inopinatus	Travassos et al. (1969)
	Catadiscus marinholutzi	Travassos et al. (1969); Goldberg et al. (2009)
	Catadiscus uruguayensis	Yamaguti (1958); Travassos et al. (1969)
	Centrorhynchidae gen. sp.	Goldberg et al. (2009)
	Centrorhynchus giganteus	Travassos (1926a)
	Centrorhynchus sp.	Fabio (1982)
	Centrorhynchus tumidulus	Travassos (1926a)
	Choledocystus elegans	Travassos et al. (1969); Stumpf (1982); Lunaschi and Drago (2010)
	Cosmocerca cruzi	Vicente et al. (1991)
	Cosmocerca parva	Vicente et al. (1991)
	Cosmocerca podicipinus	Vicente et al. (1991); Goldberg et al. (2009)
	Cosmocercidae gen. sp.	Rodrigues et al. (1990); Vicente et al. (1991)
	Eustrongylides sp.	Vicente et al. (1991)
	Falcaustra leptodactyla	Yamaguti (1961)
	Falcaustra mascula	Stumpf (1982); Vicente et al. (1991)
	Foleyella convoluta	Walton (1935)
	Foleyella scalaris	Walton (1935)
	Foleyella sp.	Vicente et al. (1991)
	Gyrinicola chabaudi	Araujo and Artigas (1982)
	Glypthelmis linguatula	Travassos et al. (1969); Rodrigues et al. (1990)
	Glypthelmis palmipedis	Travassos et al. (1969); Rodrigues et al. (1990)
	Glypthelmins parva	Travassos et al. (1969)
	Glypthelmis proximus	Yamaguti (1958); Travassos et al. (1969)
	Glypthelmis repandum	Travassos et al. (1969); Pinto and Noronha (1972)
	Glypthelmis simulans	Yamaguti (1958); Travassos et al. (1969)
	Gorgoderina carioca	Travassos et al. (1969)
	Gorgoderina cryptorchis	Travassos et al. (1969)
	Gorgoderina parvicava	Fernandes (1958)
	Gorgoderina carioca	Fernandes (1958)
	Gorgoderina pigulevsky	Fernandes (1958)
	Gorgoderina parvicava	Yamaguti (1958); Travassos et al. (1969); Lunaschi and Drago (2010)
	Gorgoderina pigulevsky	Travassos et al. (1969)
	Gorgoderina rochalimae	Travassos et al. (1969)
	Gyrinicola chabaudi	Vicente et al. (1991)
	Haematoloechus freitasi	Travassos et al. (1969)
	Haematoloechus legrandi	Travassos et al. (1969)
	Haematoloechus ozorioi	Yamaguti (1958); Travassos et al. (1969)
	Haematoloechus lutzi	Travassos et al. (1969)
	Haematoloechus neivai	Yamaguti (1958)
	Halipegus dubius	Travassos et al. (1969)
	Neohaematoloechus neivai	Travassos et al. (1969)
	Hedruris scabra	Yamaguti (1961)
	Mesocoelium monas	Travassos et al. (1969)
	Multicaecum sp.	Travassos et al. (1939); Vicente et al. (1991)
	Microfilaria tamborini	Walton (1935); Baker (1987)
	Ochoterenella convoluta	Vicente et al. (1991)
	Ochoterenella digicauda	Rodrigues et al. (1982); Esslinger (1986)
	Ochoterenella scalaris	Vicente et al. (1991)
	Oswaldocruzia filiformis	Walton (1935)
	Oswaldocruzia lopesi	Baker (1987); Vicente et al. (1991)
	Oswaldocruzia proencai	Masi Pallares and Maciel (1974); Vicente et al. (1991); Goldberg et al. (2009)
	Oswaldocruzia sp.	Vicente et al. (1991)
	Oswaldocruzia subauricularis	Walton (1935); Vicente et al. (1991)
	Shulzia subventricosa	Walton (1935)
	Oxyascaris necopinus	Stumpf (1982)
	Oxyascaris oxyascaris	Baker and Vaucher (1985); Rodrigues et al. (1990); Vicente et al. (1991)
	Oxyascaris sp.	Vicente et al. (1991)
	Pharyngodon sp.	Vicente et al. (1991)
	Physaloptera sp	Fabio (1982); Goldberg et al. (2009)
	Plagiorchis lenti	Yamaguti (1958); Travassos et al. (1969)
	Plagiorchis rangeli	Travassos et al. (1969)
	Oxyascaris similis	Vicente et al. (1991)
	Raillietnema spectans	Vicente et al. (1991)
	Rhabdias mucronata	Baker (1987)
	Rhabdias sp.	Rodrigues et al. (1990) Vicente et al. (1991)
	Schrankiana larvata	Goldberg et al. (2009)
	Schulzia subventriculosa	Vicente et al. (1991)
	Spironoura leptodactyla	Yamaguti (1961)
	Spironoura mascula	Yamaguti (1961)
	Ophiotaenia bonariensis	Yamaguti (1959); Rodrigues et al. (1990)
Leptodactylus leptodactyloides	Centrorhynchidae gen. sp.	Goldberg et al. (2009)
	unidentified acanthocephala	Goldberg et al. (2009)
	Cosmocerca podicipinus	Goldberg et al. (2009)
	Cosmocerca parva	McAllister et al. (2010c)
	Physaloptera sp	Goldberg et al. (2009)
Leptodactylus lineatus	Aplectana membranosa	McAllister et al. (2010a)
	Physaloptera sp	Bursey et al. (2001)
Leptodactylus macrosternum	Cosmocerca podicipinus	Baker (1987)
	Oxyascaris oxyascaris	Baker and Vaucher (1985)
Leptodactylus marmoratus	Centrorhynchus sp.	Fabio (1982)
	Cosmocerca parva	Vicente et al. (1991)
	Aplectana sp.	Chabaud (1978)
	Physaloptera sp	Vicente et al. (1991)
Leptodactylus martinezi	Brachycoelium salamandrae	Goldberg et al. (2007)
Leptodactylus mystaceus	Cosmocerca parva	Vicente et al. (1991)
	Aplectana membranosa	Fabio (1982); Vicente et al. (1991)
	Aplectana travassosi	Dyer (1990)
	Schrankiana freitasi	Goldberg et al. (2007)
	Schrankiana larvata	Goldberg et al. (2009)
	Oxyascaris oxyascaris	Vicente et al. (1991)
	Oxyascaris caudactus	Fabio (1982)
	Physaloptera sp	Fabio (1982); Vicente et al. (1991), Bursey et al. (2001)
	Physalopteroides venancioi	Bursey et al. (2001)
	Mesocoelium monas	Fabio (1982)
	Oswaldocruzia proencai	Dyer and Altig (1977)
Leptodactylus mystacinus	Centrorhynchus sp.	Fabio (1982)
	Aplectana hylambatis	Masi Pallares and Maciel (1974); Baker and Vaucher (1986)
	Aplectana macintoshii	Baker and Vaucher (1986)
	Aplectana sp.	Vicente et al. (1991)
	Cosmocerca ornata	Baker and Vaucher (1984)
	Oswaldocruzia proencai	Dyer and Altig (1977)
	Oxyascaris oxyascaris	Fabio (1982)
	Mesocoelium monas	Fabio (1982)
Leptodactylus pentadactylus	Cosmocercidae gen. sp.	Vicente et al. (1991)
	Brevimulticaecum sp.	Bursey et al. (2001)
	Aplectana membranosa	Baker (1980a)
	Falcaustra mascula	Fabio (1982)
	Foleyella convoluta	Walton (1935)
	Ochoterenella convoluta	Esslinger (1986)
	Ochoterenella digicauda	Esslinger (1986)
	Oswaldocruzia albareti	Ben Slimane and Durette-Desset (1996a)
	Oswaldocruzia proencai	Dyer and Altig (1977)
	Oswaldocruzia petterae	Ben Slimane and Durette-Desset (1996b)
	Oswaldocruzia sp.	Ben Slimane and Durette-Desset (1996a)
	Physaloptera sp	Bursey et al. (2001)
	Oxyascaris similis	Chabaud (1978)
	Rhabdias fuelleborni	Yamaguti (1961); Rodrigues et al. (1982)
	Schrankiana freitasi	Baker (1982)
	Schrankiana inconspicata	Vicente et al. (1991)
	Schrankiana larvata	Vicente et al. (1991)
	Schrankiana schranki	Vicente et al. (1991)
	Schrankianella brasili	Vicente et al. (1991)
	Choledocystus elegans	Travassos et al. (1969)
	Glypthelmis linguatula	Travassos et al. (1969)
	Gorgoderina parvicava	Travassos et al. (1969)
	Gorgoderina permagna	Yamaguti (1958)
	Haematoloechus neivai	Yamaguti (1958)
	Neohaematoloechus neivai	Travassos et al. (1969)
	Polystoma sp.	Kohn et al. (1978)
Leptodactylus petersii	Cosmocerca podicipinus	Goldberg et al. (2009)
	Physaloptera sp	Goldberg et al. (2009)
Leptodactylus podicipinus	Pseudoacanthcephalus lutzi	Smales (2007)
	Rhabdias sp.	Vicente et al. (1991); Campião et al. (2009)
	Oswaldocruzia lopesi	Campião et al. (2009)
	Cosmocerca ornata	Baker and Vaucher (1984)
	Cosmocerca parva	Vicente et al. (1991)
	Cosmocerca podicipinus	Baker (1987); Campião et al. (2009)
	Cosmocercidae gen. sp.	Vicente et al. (1991)
	Aplectana sp.	Campião et al. (2009)
	Physalopteroides venancioi	Campião et al. (2009)
	Travtrema stenocotyle	Campião et al. (2009)
	Infidum infidum	Campião et al. (2009)
	Catadiscus propinquus	Campião et al. (2009)
	Seuratoidea gen. sp.	González and Hamann (2010b)
Leptodactylus pustulatus	Oswaldocruzia proencai	Goldberg et al. (2009)
	Cosmocerca podicipinus	Goldberg et al. (2009)
	Brevimulticaecum sp.	Goldberg et al. (2009)
	Ochoterenella scalaris	Goldberg et al. (2009)
Leptodactylus rhodomystax	Capillaria recondita	Goldberg et al. (2007)
	Schrankiana schranki	Goldberg et al. (2007)
	Falcaustra mascula	Goldberg et al. (2007)
	Brachycoelium salamandrae	Goldberg et al. (2007)
Leptodactylus rhodonotus	Physaloptera sp	Bursey et al. (2001)
	Schrankiana inconspicata	Bursey et al. (2001)
Leptodactylus syphax	Aplectana sp.	Vicente et al. (1991)
Leptodactylus vastus	Schrankiana freitasi	Baker (1982)
	Schrankiana inconspicata	Baker (1982)
	Schrankiana larvata	Vicente et al. (1991)
	Schrankiana schranki	Vicente et al. (1991)
	Schrankianella brasili	Vicente et al. (1991)
	Aplectana membranosa	Vicente et al. (1991)
	Falcaustra mascula	Vicente et al. (1991)
	Rhabdias fuelleborni	Vicente et al. (1991)
	Oswaldocruzia subauricularis	Vicente et al. (1991)
Leptodactylus sp.	Ochoterenella convoluta	Vicente et al. (1991)
	Cosmocerca parva	Masi Pallares and Maciel (1974); Baker and Vaucher (1984)
	Icosiella neglecta	Baker (1987)
	Cylindrotaenia americana	Yamaguti (1959)
Pleurodema borelli	Polystoma borelli	Combes and Laurent (1974)
Microhylidae
Chiasmocleis capixaba	Cosmocerca ornata	Sluys et al. (2004)
Ctenophryne geayi	Physaloptera sp	Bursey et al. (2001)
Dermatonotus muelleri	Cosmocercidae gen. sp.	Vicente et al. (1991)
	Aplectana hylambatis	Masi Pallares and Maciel (1974); Baker and Vaucher (1986)
	Aplectana sp.	Chabaud (1978); Vicente and Pinto (1981)
	Ophiotaenia cohospes	McAllister et al. (2010b)
Elachistocleis bicolor	Travtrema aff. Stenocotyle	Hamann and González (2009)
	Styphlodora sp.	Hamann and González (2009)
Hamptophryne boliviana	Cosmocerca brasiliense	Dyer and Altig (1976)
Stereocyclops incrassatus	Cosmocercidae gen. sp.	Chabaud (1978); Rodrigues et al. (1982)
Odontophrynidae
Odontophrynus americanus	Oligocanthorhynchus	Smales (2007)
	Cosmocerca uruguaynsis	Yamaguti (1961); Baker (1987)
	Aplectana meridionalis	Yamaguti (1961); Baker (1987)
	Aplectana membranosa	Lent and Freitas (1948)
	Cosmocerca parva	González and Hamann (2009a)
	Cosmocerca podicipinus	González and Hamann (2009a)
	Rhabdias elegans	González and Hamann (2009a)
	Travtrema aff. Stenocotyle	Hamann and González (2009)
	Styphlodora sp.	Hamann and González (2009)
	Opisthogonimus sp.	Hamann and González (2009)
	Echinostomatidae gen. sp.	Hamann and González (2009)
Proceratophrys appendiculata	Rhabdias androgyna	Boquimpani-Freitas et al. (2001)
	Schulzia travassosi	Boquimpani-Freitas et al. (2001)
	Cosmocerca brasiliense	Boquimpani-Freitas et al. (2001)
	Cosmocerca cruzi	Boquimpani-Freitas et al. (2001)
	Aplectana delirae	Boquimpani-Freitas et al. (2001)
	Physaloptera sp	Boquimpani-Freitas et al. (2001)
	Unidentified Cestode	Boquimpani-Freitas et al. (2001)
Proceratophrys boiei	Aplectana delirae	Klaion et al. (2011)
	Cosmocerca parva	Klaion et al. (2011)
	Oxyascaris oxyascaris	Klaion et al. (2011)
	Physaloptera sp	Klaion et al. (2011)
Pipidae
Hemipipa carvalhoi	Catadiscus mirandai	Travassos et al. (1969)
Pipa americana	Monostoma sulcatum	Travassos et al. (1969)
Pipa pipa	Porrocaecum sp.	Bursey et al. (2001)
	Agamonema ranae	Walton (1935)
	Monostoma sulcatum	Travassos et al. (1969)
Ranidae
Lithobates catesbeianus	Longibucca catesbeianae	Antonucci et al. (2012)
Lithobates palmipes	Subulascaris falcaustriformis	Vicente et al. (1991)
	Glypthelmis palmipedis	Yamaguti (1958); Travassos et al. (1969)
	Haematoloechus lutzi	Travassos et al. (1969)
	Neohaematoloechus iturbei	Travassos et al. (1969)
	Haematoloechus itubei	Yamaguti (1958)
	Haematoloechus medioplexus	Yamaguti (1958)
	Haematoloechus neivai	Yamaguti (1958)
	Haematoloechus tejerae	Yamaguti (1958)
	Loxogenes macrocirra	Dyer and Altig (1977)
	Gorgoderina parvicava	Travassos et al. (1969)
	Gorgoderina diaster	Travassos et al. (1969)
	Catadiscus propinquus	Travassos et al. (1969)
Lithobates pipiens	Cephalogonimus americanus	Yamaguti (1958)
	Glypthelmins subtropica	Yamaguti (1958)
Lithobates sphenocephalus	Glypthelmins subtropica	Yamaguti (1958)
Rana sp.	Capillaria costacruzi	Yamaguti (1961)
	Cylindrotaenia americana	Yamaguti (1959)
	Gorgoderina parvicava	Yamaguti (1958)
Lithobates catesbeianus	Glypthelmins subtropica	Yamaguti (1958)
Rhinodermatidae
Rhinoderma darwinii	Cosmocerca chilensis	Yamaguti (1961); Baker (1987)
	Aplectana chilensis	Yamaguti (1961); Baker (1987)
	Gorgoderina chilensis	Yamaguti (1958)
Strabomantidae
Pristimantis (=Eleutherodactylus sp.)	Cosmocerca brasiliense	Dyer and Altig (1976)
Telmatobiidae
Gastrotheca riobambae	Polystoma touzetti	Vaucher (1987)
Telmatobius jelskii	Aplectana hylambatis	Iannacone (2003b)
	Cylindrotaenia americana	Iannacone (2003b)
	Gorgoderina parvicava	Iannacone (2003b)
Telmatobius dankoi	Ophiotaenia calamensis	Puga and Formas (2005)
Telmatobius oxycephalus	Polystoma praecox	Combes and Laurent (1978)
Telmatobius peruvianus	Falcaustra condorcanqui	Baker (1987)
	Hedruris moniezi	Baker (1987)
Telmatobius schreiteri	Hedruris mucronifer	Yamaguti (1961)
	Rhabdias truncate	Baker (1987)
Telmatobius sp.	Hedruris moniezi	Baker (1987)
Order Gymnophiona
Caeciliidae
Caecilia nigricans	Aplectana mexicana	Baker (1987)
Siphonops annulatus	Mesocoelium monas	Travassos et al. (1969)
	Aplectana mexicana	Ubelaker (1966)
	Aplectana linstowi	Ubelaker (1966)
	Mesocoelium monas	Travassos et al. (1969)
Hylodes lateristrigatus	Acanthocephalus acutispinus	Bursey et al. (2006)
Rhinella marina	Acanthocephalus correalimai	Speare (1990)
Atelopus oxyrhynchus	Acanthocephalus ula	Bursey et al. (2006)
Hypsiboas albomarginata	Pseudoacanthcephalus lutzi	Bursey et al. (2006); Smales (2007); Pinhão et al. (2009); Arredondo and Pertierra (2009); Santos and Amato (2010a)
Pleuroderma bibroni	Pseudoacanthcephalus lutzi	Bursey et al. (2006); Smales (2007); Pinhão et al. (2009); Arredondo and Pertierra (2009); Santos and Amato (2010a)
Rhinella arenarum	Pseudoacanthcephalus lutzi	Bursey et al. (2006); Smales (2007); Pinhão et al. (2009); Arredondo and Pertierra (2009); Santos and Amato (2010a)
Rhinella marina	Filaria sp.	Speare (1990)
Rhinella marina	Microfilaria sp.	Speare (1990)
Rhinella marina	Ochoterenella albareti	Speare (1990)
Rhinella marina	Ochoterenella dufourae	Speare (1990)
Rhinella marina	Ochoterenella guyanensis	Speare (1990)
Rhinella marina	Ocholerenella oumari	Speare (1990)
Rhinella marina	Ochoterenella royi	Speare (1990)
Rhinella marina	Ochoterenella sp	McAllister et al. (2010d)
Rhinella marina	Parapseudopolystoma cerrocoloradensis	Speare (1990)
Rhinella marina	Mesocoelium sociale	Speare (1990)
Rhinella marina	Mesocoelium waltoni	Speare (1990)
Rhinella marina	Choledocystus hepaticus	Speare (1990)
Rhinella marina	Choledocystus vesicalis	Speare (1990)
Caecilia pachynema	Nanopolystoma lynchi	Du Preez et al. (2008)
Caecilia gracilis	Nanopolystoma brayi	Du Preez & Wilkinson (2008)
